# Supplementary material for: Boron Trifluoride Etherate Promoted Regioselective 3-Acylation of Indoles with Anhydrides
Source: Molecules. 2022 Nov 28;27(23):8281. doi: 10.3390/molecules27238281 (PMC9741063; doi:10.3390/molecules27238281)
Supplement: Supplementary file 1 [file molecules-27-08281-s001.zip]

Archive with 1 entries (1 files):
- molecules-2046215-supplementary.pdf
